# Supplementary material for: Sensor-Based Glucose Metrics during Different Diet Compositions in Type 1 Diabetes—A Randomized One-Week Crossover Trial
Source: Nutrients. 2024 Jan 8;16(2):199. doi: 10.3390/nu16020199 (PMC10820230; doi:10.3390/nu16020199)
Supplement: Supplementary file 1 [file nutrients-16-00199-s001.zip]

Archive with 1 entries (1 files):
- nutrients-2738418-supplementary.pdf
